# Supplementary material for: Sex Differences in Circulating Inflammatory, Immune, and Tissue Growth Markers Associated with Fabry Disease-Related Cardiomyopathy
Source: Cells. 2025 Feb 20;14(5):322. doi: 10.3390/cells14050322 (PMC11899294; doi:10.3390/cells14050322)
Supplement: Supplementary file 1 [file cells-14-00322-s001.zip]

Archive with 1 entries (1 files):
- cells-3451175-supplementary.pdf
